# Supplementary material for: EUS-Guided Biopsy with a Novel Puncture Biopsy Forceps Needle—Feasibility Study
Source: Diagnostics (Basel). 2021 Sep 7;11(9):1638. doi: 10.3390/diagnostics11091638 (PMC8466864; doi:10.3390/diagnostics11091638)
Supplement: Supplementary file 1 [file diagnostics-11-01638-s001.zip]

Archive with 1 entries (1 files):
- diagnostics-1321656-supplementary.pdf
